# Supplementary material for: A systematic review of the types, workload, and supervision mechanism of community health workers: lessons learned for Indonesia
Source: BMC Prim Care. 2024 Mar 11;25:82. doi: 10.1186/s12875-024-02319-2 (PMC10926673; doi:10.1186/s12875-024-02319-2)
Supplement: Supplementary file 1 — Supplementary Material 1. [file 12875_2024_2319_MOESM1_ESM.zip]

Archive with 3 entries (3 files):
- Table S1 - Search strategy.docx
- Table S2 - MMAT Scores.docx
- Table S3 - Findings.docx
